# Supplementary material for: Health Risk Assessment Based on Source Identification of Heavy Metal(loid)s: A Case Study of Surface Water in the Lijiang River, China
Source: Toxics. 2022 Nov 25;10(12):726. doi: 10.3390/toxics10120726 (PMC9783363; doi:10.3390/toxics10120726)
Supplement: Supplementary file 1 [file toxics-10-00726-s001.zip]

Archive with 1 entries (1 files):
- toxics-2027879-supplementary.pdf
